# Supplementary material for: A review of the effectiveness of operational curtailment for reducing bat fatalities at terrestrial wind farms in North America
Source: PLoS One. 2021 Nov 17;16(11):e0256382. doi: 10.1371/journal.pone.0256382 (PMC8598023; doi:10.1371/journal.pone.0256382)
Supplement: S1 Table — (CSV) [file pone.0256382.s002.csv]

Project.Site	Year	Region	RD	n.treatment.turbines	nights	Cont.Cutin.Speed	Exp.Cutin.Speed	Delta.Cutin.Speed	Fatality.Ratio.Mean	Fatality.Ratio.SE	Percent.Decrease	SE.Source	Source
Anonymous East	2014	East	77	10	92	3.5	4.5	1.0	0.5	0.16	50	From original source	AWWIC
Anonymous East	2015	East	77	10	96	3.5	5.5	2.0	1	0.34	0	From original source	AWWIC
Anonymous East	2015	East	77	10	96	3.0	4.0	1.0	0.91	0.3	9	From original source	AWWIC
Anonymous East	2016	East	77	18	95	3.0	5.0	2.0	0.69	0.28	31	From original source	AWWIC
Anonymous East	2016	East	77	18	95	3.0	6.0	3.0	0.53	0.25	47	From original source	AWWIC
Casselman Wind	2008	East	77	4	74	3.5	5.0	1.5	0.13	0.13	87	From original source	AWWIC
Casselman Wind	2008	East	77	4	74	3.5	6.5	3.0	0.26	0.17	74	From original source	AWWIC
Casselman Wind	2009	East	77	4	74	3.5	5.0	1.5	0.32	0.16	68	From original source	AWWIC
Casselman Wind	2009	East	77	4	74	3.5	6.5	3.0	0.24	0.13	76	From original source	AWWIC
Criterion	2012	East	93	14	92	4.0	5.0	1.0	0.38	0.14	62	From original source	AWWIC
Laurel Mountain	2011	East	82	8	77	3.5	4.5	1.0	0.42	0.15	58	From original source	AWWIC
Pinnacle Wind Force	2012	East	95	4	77	3.0	5.0	2.0	0.53	0.15	47	From original source	AWWIC
Pinnacle Wind Force	2013	East	95	4	77	3.0	5.0	2.0	0.42	0.18	58	From original source	AWWIC
Pinnacle Wind Force	2013	East	95	4	77	3.0	6.5	3.5	0.25	0.12	75	From original source	AWWIC
Anonymous Midwest	2010	Midwest/West	82	12	61	3.5	4.8	1.3	0.53	0.19	47	Estimated	CanWEA
Anonymous Midwest	2010	Midwest/West	82	12	61	3.5	4.0	0.5	0.28	0.13	72	Estimated	CanWEA
Anonymous Pac. SW	2012	Midwest/West	101	40	59	3.5	4.8	1.3	0.8	0.26	20	Estimated	CanWEA
Anonymous Pac. SW	2012	Midwest/West	101	40	59	3.5	4.0	0.5	0.65	0.22	35	Estimated	CanWEA
Anonymous Pac. SW	2012	Midwest/West	101	40	59	3.5	4.8	1.3	0.62	0.2	38	Estimated	CanWEA
Fowler Ridge 1	2010	Midwest/West	89	9	75	3.5	5.0	1.5	0.5	0.11	50	From original source	AWWIC
Fowler Ridge 1	2010	Midwest/West	89	9	75	3.5	6.5	3.0	0.21	0.06	79	From original source	AWWIC
Fowler Ridge 1	2011	Midwest/West	89	42	75	3.5	4.5	1.0	0.64	0.23	36	Estimated	AWWIC
Fowler Ridge 1	2011	Midwest/West	89	42	75	3.5	5.5	2.0	0.38	0.17	62	Estimated	AWWIC
Fowler Ridge 1	2012	Midwest/West	89	346	75	3.5	5.0	1.5	0.16	0.06	84	From original source	AWWIC
Lakefield	2016	Midwest/West	77	15	69	3.5	5.0	1.5	0.56	0.34	44	From original source	AWWIC
Summerview	2005	Midwest/West	80	19	29	4.0	7.0	3.0	0.61	0.22	39	Estimated	CanWEA
Summerview	2007	Midwest/West	80	15	37	4.0	5.5	1.5	0.94	0.26	6	From original source	CanWEA
Wild Cat 1	2013-15	Midwest/West	100	125	17	5.0	7.0	2.0	0.2	0.07	80	From original source	AWWIC
Wild Cat 1	2016	Midwest/West	100	25	73	5.0	6.9	1.9	0.41	0.33	59	From original source	AWWIC
Bull Hill	2013	Northeast	100	5	122	3.0	5.0	2.0	0.7	0.23	30	From original source	AWWIC
Enbridge Wind	2012	Northeast	82	17	77	3.5	5.5	2.0	0.38	0.18	62	Estimated	CanWEA
Raleigh Wind	2014	Northeast	77	15	77	3.5	4.5	1.0	0.23	0.05	77	From original source	CanWEA
Sheffield	2012	Northeast	94	16	119	4.0	6.0	2.0	0.37	0.13	63	From original source	AWWIC
Talbot Wind	2013	Northeast	101	12	77	3.5	5.5	2.0	0.04	0.09	96	Estimated	CanWEA
Wolfe Island	2011	Northeast	93	14	77	3.2	4.5	1.3	0.52	0.2	48	Estimated	CanWEA
Wolfe Island	2011	Northeast	93	14	77	3.2	5.5	2.3	0.4	0.17	60	Estimated	CanWEA
